# Supplementary material for: Development of an Ex Vivo Functional Assay for Prediction of Irradiation Related Toxicity in Healthy Oral Mucosa Tissue
Source: Int J Mol Sci. 2024 Jun 28;25(13):7157. doi: 10.3390/ijms25137157 (PMC11241643; doi:10.3390/ijms25137157)
Supplement: Supplementary file 1 [file ijms-25-07157-s001.zip]

Archive with 1 entries (1 files):
- ijms-3032843-supplementary.pdf
